# Supplementary material for: Designing a flipped AI-chatbot learning module to support students’ environmental literacy development: A Fuzzy Delphi Method
Source: PLoS One. 2026 Mar 18;21(3):e0345027. doi: 10.1371/journal.pone.0345027 (PMC12998834; doi:10.1371/journal.pone.0345027)
Supplement: S1 Data — (XLSX) [file pone.0345027.s001.xlsx]

## Sheet: Objectives of the FACL Module
	FDM Analysis Template
	Step 1:	Expert selection process. The total number of expert participants is denoted as k.
	Expert selection based on Jones & Twiss (1978) ranges from 10 to 50. According to Adler and Ziglio (1996), the number of experts in the Delphi method ranges from 10 to 15 if there is high consistency among experts. (The number of experts is determined by the researcher based on the needs of the study).
	Step 2	The process of selecting linguistic variables for measuring the constructs in the study and examples of the relationship between fuzzy scale and Likert scale (proposed on a 7-point scale).
	Selection of the Fuzzy Scale According to the Research Question:
	Fuzzy Scale (7-Point Scale)
	Agreement Level				Likert Scale		Fuzzy Scale				Level of Suitability					Level of Importance					Level of Intensity
	Strongly Agree				7		0.9	1	1		Extremely Suitable					Extremely Important					Extremely High
	Agree				6		0.7	0.9	1		Very Suitable					Very Important					Very High
	Somewhat Agree				5		0.5	0.7	0.9		Suitable					Important					High
	Neutral				4		0.3	0.5	0.7		Moderately Suitable					Moderately Important					Moderately High
	Somewhat Disagree				3		0.1	0.3	0.5		Not Suitable					Not Important					Low
	Disagree				2		0	0.1	0.3		Very Unsuitable					Not Very Important					Very Low
	Strongly Disagree				1		0	0	0.1		Extremely Unsuitable					Extremely Unimportant					Extremely Low
	Step 3:	The process of entering Likert scale values into the item space for each expert (converting from the Likert scale to the fuzzy scale).
	Expert	Item
		1	2	3	4	5	6	7	8	9	10	11	12	13	14	15	16	17	18	19	20	21	22	23	24
	1	4	4	4	5	4	5	5	6
	2	6	5	4	4	5	5	5	5
	3	6	7	4	6	5	7	5	6
	4	7	7	5	7	5	6	5	7
	5	6	7	6	7	6	7	5	7
	6	7	5	6	7	4	6	5	6
	7	6	7	6	7	7	7	7	7
	8	7	6	6	5	7	5	6	4
	9	6	6	5	6	4	4	4	6
	10	7	6	5	6	5	7	6	7
	11	6	6	5	7	5	6	6	6
	12	7	7	5	7	5	7	7	7
	13
	14
	15
	16
	17
	18
	19
	20
	21
	22
	23
	24
	25
	Step 4:	Process of obtaining the average fuzzy value (m1, m2, m3) from the fuzzy scale
	Expert	Item
		1			2			3			4			5			6			7			8
	1	0.3	0.5	0.7	0.3	0.5	0.7	0.3	0.5	0.7	0.5	0.7	0.9	0.3	0.5	0.7	0.5	0.7	0.9	0.5	0.7	0.9	0.7	0.9	1
	2	0.7	0.9	1	0.5	0.7	0.9	0.3	0.5	0.7	0.3	0.5	0.7	0.5	0.7	0.9	0.5	0.7	0.9	0.5	0.7	0.9	0.5	0.7	0.9
	3	0.7	0.9	1	0.9	1	1	0.3	0.5	0.7	0.7	0.9	1	0.5	0.7	0.9	0.9	1	1	0.5	0.7	0.9	0.7	0.9	1
	4	0.9	1	1	0.9	1	1	0.5	0.7	0.9	0.9	1	1	0.5	0.7	0.9	0.7	0.9	1	0.5	0.7	0.9	0.9	1	1
	5	0.7	0.9	1	0.9	1	1	0.7	0.9	1	0.9	1	1	0.7	0.9	1	0.9	1	1	0.5	0.7	0.9	0.9	1	1
	6	0.9	1	1	0.5	0.7	0.9	0.7	0.9	1	0.9	1	1	0.3	0.5	0.7	0.7	0.9	1	0.5	0.7	0.9	0.7	0.9	1
	7	0.7	0.9	1	0.9	1	1	0.7	0.9	1	0.9	1	1	0.9	1	1	0.9	1	1	0.9	1	1	0.9	1	1
	8	0.9	1	1	0.7	0.9	1	0.7	0.9	1	0.5	0.7	0.9	0.9	1	1	0.5	0.7	0.9	0.7	0.9	1	0.3	0.5	0.7
	9	0.7	0.9	1	0.7	0.9	1	0.5	0.7	0.9	0.7	0.9	1	0.3	0.5	0.7	0.3	0.5	0.7	0.3	0.5	0.7	0.7	0.9	1
	10	0.9	1	1	0.7	0.9	1	0.5	0.7	0.9	0.7	0.9	1	0.5	0.7	0.9	0.9	1	1	0.7	0.9	1	0.9	1	1
	11	0.7	0.9	1	0.7	0.9	1	0.5	0.7	0.9	0.9	1	1	0.5	0.7	0.9	0.7	0.9	1	0.7	0.9	1	0.7	0.9	1
	12	0.9	1	1	0.9	1	1	0.5	0.7	0.9	0.9	1	1	0.5	0.7	0.9	0.9	1	1	0.9	1	1	0.9	1	1
	Average	0.75	0.908333	0.975	0.716667	0.875	0.958333	0.516667	0.716667	0.883333	0.733333	0.883333	0.958333	0.533333	0.716667	0.875	0.7	0.858333	0.95	0.6	0.783333	0.925	0.733333	0.891667	0.966667
		m1	m2	m3	m1	m2	m3	m1	m2	m3	m1	m2	m3	m1	m2	m3	m1	m2	m3	m1	m2	m3	m1	m2	m3
	Step 5:	Process of determining the value ‘d’ (threshold value)
	Expert	Item
		1	2	3	4	5	6	7	8	9	10	11	12	13	14	15	16	17	18	19	20	21	22	23	24
	1	0.556652	0.515006	0.310167	0.234866	0.309383	0.202244	0.104416	0.0393818
	2	0.0390868	0.222881	0.310167	0.525617	0.0356812	0.202244	0.104416	0.243575
	3	0.0390868	0.169011	0.310167	0.0488289	0.0356812	0.18948	0.104416	0.0393818
	4	0.12856	0.169011	0.0254588	0.156865	0.0356812	0.0650854	0.104416	0.148682
	5	0.0390868	0.169011	0.241715	0.156865	0.241858	0.18948	0.104416	0.148682
	6	0.12856	0.222881	0.241715	0.156865	0.309383	0.0650854	0.104416	0.0393818
	7	0.0390868	0.169011	0.241715	0.156865	0.375123	0.18948	0.287349	0.148682
	8	0.12856	0.0495349	0.241715	0.234866	0.375123	0.202244	0.150231	0.535823
	9	0.0390868	0.0495349	0.0254588	0.0488289	0.309383	0.494203	0.401127	0.0393818
	10	0.12856	0.0495349	0.0254588	0.0488289	0.0356812	0.18948	0.150231	0.148682
	11	0.0390868	0.0495349	0.0254588	0.156865	0.0356812	0.0650854	0.150231	0.0393818
	12	0.12856	0.169011	0.0254588	0.156865	0.0356812	0.18948	0.287349	0.148682
	13
	14
	15
	16
	17
	18
	19
	20
	21
	22
	23
	24
	25
	d value for each item	0.119498	0.166997	0.168721	0.173585	0.177862	0.186966	0.171085	0.14331
	Step 6:	Determination of the number of experts (as shown in the red box below)
	Number of Experts	12
	Step 7：	Process of determining the agreement percentage for each item and overall agreement
		Item
		1	2	3	4	5	6	7	8	9	10	11	12	13	14	15	16	17	18	19	20	21	22	23	24
	Number of Items with d≤0.2	11	11	9	11	7	11	11	11	0	0	0	0	0	0	0	0	0	0	0	0	0	0	0	0
	Percentage (d≤0.2)	0.916667	0.916667	0.75	0.916667	0.583333	0.916667	0.916667	0.916667	0	0	0	0	0	0	0	0	0	0	0	0	0	0	0	0
	Step 8:	Defuzzification – Determination of Item Scores (Position and Priority)
	For the defuzzification process, there are three formulas that can be used to determine the ranking or score of the items.
	i.Amax = 1/3 * (m1 + m2 + m3)
	ii.Amax = 1/4 * (m1 + m2 + m3)
	iii.Amax = 1/6 * (m1 + m2 + m3)
	Expert	Item
		1			2			3			4			5			6			7			8
	1	0.3	0.5	0.7	0.3	0.5	0.7	0.3	0.5	0.7	0.5	0.7	0.9	0.3	0.5	0.7	0.5	0.7	0.9	0.5	0.7	0.9	0.7	0.9	1
	2	0.7	0.9	1	0.5	0.7	0.9	0.3	0.5	0.7	0.3	0.5	0.7	0.5	0.7	0.9	0.5	0.7	0.9	0.5	0.7	0.9	0.5	0.7	0.9
	3	0.7	0.9	1	0.9	1	1	0.3	0.5	0.7	0.7	0.9	1	0.5	0.7	0.9	0.9	1	1	0.5	0.7	0.9	0.7	0.9	1
	4	0.9	1	1	0.9	1	1	0.5	0.7	0.9	0.9	1	1	0.5	0.7	0.9	0.7	0.9	1	0.5	0.7	0.9	0.9	1	1
	5	0.7	0.9	1	0.9	1	1	0.7	0.9	1	0.9	1	1	0.7	0.9	1	0.9	1	1	0.5	0.7	0.9	0.9	1	1
	6	0.9	1	1	0.5	0.7	0.9	0.7	0.9	1	0.9	1	1	0.3	0.5	0.7	0.7	0.9	1	0.5	0.7	0.9	0.7	0.9	1
	7	0.7	0.9	1	0.9	1	1	0.7	0.9	1	0.9	1	1	0.9	1	1	0.9	1	1	0.9	1	1	0.9	1	1
	8	0.9	1	1	0.7	0.9	1	0.7	0.9	1	0.5	0.7	0.9	0.9	1	1	0.5	0.7	0.9	0.7	0.9	1	0.3	0.5	0.7
	9	0.7	0.9	1	0.7	0.9	1	0.5	0.7	0.9	0.7	0.9	1	0.3	0.5	0.7	0.3	0.5	0.7	0.3	0.5	0.7	0.7	0.9	1
	10	0.9	1	1	0.7	0.9	1	0.5	0.7	0.9	0.7	0.9	1	0.5	0.7	0.9	0.9	1	1	0.7	0.9	1	0.9	1	1
	11	0.7	0.9	1	0.7	0.9	1	0.5	0.7	0.9	0.9	1	1	0.5	0.7	0.9	0.7	0.9	1	0.7	0.9	1	0.7	0.9	1
	12	0.9	1	1	0.9	1	1	0.5	0.7	0.9	0.9	1	1	0.5	0.7	0.9	0.9	1	1	0.9	1	1	0.9	1	1
	13
	14
	15
	16
	17
	18
	19
	20
	21
	22
	23
	24
	25
	Defuzzification Process
	Average of Each Element	0.75	0.908333	0.975	0.716667	0.875	0.958333	0.516667	0.716667	0.883333	0.733333	0.883333	0.958333	0.533333	0.716667	0.875	0.7	0.858333	0.95	0.6	0.783333	0.925	0.733333	0.891667	0.966667
		m1	m2	m3	m1	m2	m3	m1	m2	m3	m1	m2	m3	m1	m2	m3	m1	m2	m3	m1	m2	m3	m1	m2	m3
	Average Fuzzy Number (Fuzzy Score)	0.877778			0.85			0.705556			0.858333			0.708333			0.836111			0.769444			0.863889
	Step 9:	The results of the data analysis are presented in the table below.(This table can be copied and inserted into the thesis or report).
		*The display of values and cells in red in the table indicates non-compliance with the conditions set by the
		Fuzzy Delphi method. This suggests that expert consensus rejects these elements.
		NO.	Item / Element			Criteria for Triangular Fuzzy Numbers				Criteria for the Defuzzification Process				Expert Agreement		Accepted Elements		Ranking
						Threshold Value, d		Percentage of Expert Group Agreement, %		m1	m2	m3	Fuzzy Score (A)								Decision Rule
		1				0.119498		0.916667		0.75	0.908333	0.975	0.877778	#N/A		0.877778		1			Percentage	Result
		2				0.166997		0.916667		0.716667	0.875	0.958333	0.85	#N/A		0.85		4			<75%	REJECT
		3				0.168721		0.75		0.516667	0.716667	0.883333	0.705556	#N/A		0.705556		8			≥ 75%	ACCEPT
		4				0.173585		0.916667		0.733333	0.883333	0.958333	0.858333	#N/A		0.858333		3
		5				0.177862		0.583333		0.533333	0.716667	0.875	0.708333	#N/A		0.708333		7
		6				0.186966		0.916667		0.7	0.858333	0.95	0.836111	#N/A		0.836111		5
		7				0.171085		0.916667		0.6	0.783333	0.925	0.769444	#N/A		0.769444		6
		8				0.14331		0.916667		0.733333	0.891667	0.966667	0.863889	#N/A		0.863889		2
		9
		10
		11
		12
		13
		14
		15
		16
		17
		18
		19
		20
		21
		22
		23
		24
		25
		26
		27
		28
		29
		30

## Sheet: Content of the FACL Module
	FDM Analysis Template
	Step 1:	Expert selection process. The total number of expert participants is denoted as k
	Expert selection based on Jones & Twiss (1978) ranges from 10 to 50. According to Adler and Ziglio (1996), the number of experts in the Delphi method ranges from 10 to 15 if there is high consistency among experts. (The number of experts is determined by the researcher based on the needs of the study).
	Step 2:	The process of selecting linguistic variables for measuring the constructs in the study and examples of the relationship between fuzzy scale and Likert scale (proposed on a 7-point scale).
	Selection of the Fuzzy Scale According to the Research Question:
	Fuzzy Scale (7-Point Scale)
	Agreement Level				Likert Scale		Fuzzy Scale				Level of Suitability					Level of Importance					Level of Intensity
	Strongly Agree				7		0.9	1	1		Extremely Suitable					Extremely Important					Extremely High
	Agree				6		0.7	0.9	1		Very Suitable					Very Important					Very High
	Somewhat Agree				5		0.5	0.7	0.9		Suitable					Important					High
	Neutral				4		0.3	0.5	0.7		Moderately Suitable					Moderately Important					Moderately High
	Somewhat Disagree				3		0.1	0.3	0.5		Not Suitable					Not Important					Low
	Disagree				2		0	0.1	0.3		Very Unsuitable					Not Very Important					Very Low
	Strongly Disagree				1		0	0	0.1		Extremely Unsuitable					Extremely Unimportant					Extremely Low
	Step 3:	The process of entering Likert scale values into the item space for each expert (converting from the Likert scale to the fuzzy scale).
	Expert	Item
		1	2	3	4	5	6	7	8	9	10	11	12	13	14	15	16	17	18	19	20	21	22	23	24
	1	5	6	5	4
	2	4	5	5	5
	3	6	6	6	6
	4	7	7	7	7
	5	6	7	5	7
	6	5	5	5	5
	7	7	7	7	7
	8	6	6	6	6
	9	7	7	7	7
	10	7	6	6	6
	11	6	6	6	6
	12	7	7	7	7
	13
	14
	15
	16
	17
	18
	19
	20
	21
	22
	23
	24
	25
	Step 4:	Process of obtaining the average fuzzy value (m1, m2, m3) from the fuzzy scale
	Expert	Item
		1			2			3			4			5			6			7			8
	1	0.5	0.7	0.9	0.7	0.9	1	0.5	0.7	0.9	0.3	0.5	0.7
	2	0.3	0.5	0.7	0.5	0.7	0.9	0.5	0.7	0.9	0.5	0.7	0.9
	3	0.7	0.9	1	0.7	0.9	1	0.7	0.9	1	0.7	0.9	1
	4	0.9	1	1	0.9	1	1	0.9	1	1	0.9	1	1
	5	0.7	0.9	1	0.9	1	1	0.5	0.7	0.9	0.9	1	1
	6	0.5	0.7	0.9	0.5	0.7	0.9	0.5	0.7	0.9	0.5	0.7	0.9
	7	0.9	1	1	0.9	1	1	0.9	1	1	0.9	1	1
	8	0.7	0.9	1	0.7	0.9	1	0.7	0.9	1	0.7	0.9	1
	9	0.9	1	1	0.9	1	1	0.9	1	1	0.9	1	1
	10	0.9	1	1	0.7	0.9	1	0.7	0.9	1	0.7	0.9	1
	11	0.7	0.9	1	0.7	0.9	1	0.7	0.9	1	0.7	0.9	1
	12	0.9	1	1	0.9	1	1	0.9	1	1	0.9	1	1
	Average	0.716667	0.875	0.958333	0.75	0.908333	0.983333	0.7	0.866667	0.966667	0.716667	0.875	0.958333
		m1	m2	m3	m1	m2	m3	m1	m2	m3	m1	m2	m3	m1	m2	m3	m1	m2	m3	m1	m2	m3	m1	m2	m3
	Step 5:	Process of determining the value ‘d’ (threshold value)
	Expert	Item
		1	2	3	4	5	6	7	8	9	10	11	12	13	14	15	16	17	18	19	20	21	22	23	24
	1	0.222881	0.0343592	0.213437	0.515006
	2	0.515006	0.266797	0.213437	0.222881
	3	0.0495349	0.0343592	0.0471405	0.0495349
	4	0.169011	0.127203	0.179505	0.169011
	5	0.0495349	0.127203	0.213437	0.169011
	6	0.222881	0.266797	0.213437	0.222881
	7	0.169011	0.127203	0.179505	0.169011
	8	0.0495349	0.0343592	0.0471405	0.0495349
	9	0.169011	0.127203	0.179505	0.169011
	10	0.169011	0.0343592	0.0471405	0.0495349
	11	0.0495349	0.0343592	0.0471405	0.0495349
	12	0.169011	0.127203	0.179505	0.169011
	13
	14
	15
	16
	17
	18
	19
	20
	21
	22
	23
	24
	25
	d value for each item	0.166997	0.111784	0.146694	0.166997
	Step 6:	Determination of the number of experts (as shown in the red box below)
	Number of Experts	12
	Step 7：	Process of determining the agreement percentage for each item and overall agreement
		Item
		1	2	3	4	5	6	7	8	9	10	11	12	13	14	15	16	17	18	19	20	21	22	23	24
	Number of Items with d ≤ 0.2	11	12	12	11	0	0	0	0	0	0	0	0	0	0	0	0	0	0	0	0	0	0	0	0
	Percentage (d ≤ 0.2)	0.916667	1	1	0.916667	0	0	0	0	0	0	0	0	0	0	0	0	0	0	0	0	0	0	0	0
	Step 8:	Defuzzification – Determination of Item Scores (Position and Priority)
	For the defuzzification process, there are three formulas that can be used to determine the ranking or score of the items.
	i.Amax = 1/3 * (m1 + m2 + m3)
	ii.Amax = 1/4 * (m1 + m2 + m3)
	iii.Amax = 1/6 * (m1 + m2 + m3)
	Expert	Item
		1			2			3			4			5			6			7			8
	1	0.5	0.7	0.9	0.7	0.9	1	0.5	0.7	0.9	0.3	0.5	0.7	0	0	0	0	0	0	0	0	0	0	0	0
	2	0.3	0.5	0.7	0.5	0.7	0.9	0.5	0.7	0.9	0.5	0.7	0.9	0	0	0	0	0	0	0	0	0	0	0	0
	3	0.7	0.9	1	0.7	0.9	1	0.7	0.9	1	0.7	0.9	1	0	0	0	0	0	0	0	0	0	0	0	0
	4	0.9	1	1	0.9	1	1	0.9	1	1	0.9	1	1	0	0	0	0	0	0	0	0	0	0	0	0
	5	0.7	0.9	1	0.9	1	1	0.5	0.7	0.9	0.9	1	1	0	0	0	0	0	0	0	0	0	0	0	0
	6	0.5	0.7	0.9	0.5	0.7	0.9	0.5	0.7	0.9	0.5	0.7	0.9	0	0	0	0	0	0	0	0	0	0	0	0
	7	0.9	1	1	0.9	1	1	0.9	1	1	0.9	1	1	0	0	0	0	0	0	0	0	0	0	0	0
	8	0.7	0.9	1	0.7	0.9	1	0.7	0.9	1	0.7	0.9	1	0	0	0	0	0	0	0	0	0	0	0	0
	9	0.9	1	1	0.9	1	1	0.9	1	1	0.9	1	1	0	0	0	0	0	0	0	0	0	0	0	0
	10	0.9	1	1	0.7	0.9	1	0.7	0.9	1	0.7	0.9	1	0	0	0	0	0	0	0	0	0	0	0	0
	11	0.7	0.9	1	0.7	0.9	1	0.7	0.9	1	0.7	0.9	1	0	0	0	0	0	0	0	0	0	0	0	0
	12	0.9	1	1	0.9	1	1	0.9	1	1	0.9	1	1	0	0	0	0	0	0	0	0	0	0	0	0
	13
	14
	15
	16
	17
	18
	19
	20
	21
	22
	23
	24
	25
	Defuzzification Process
	Average of Each Element	0.716667	0.875	0.958333	0.75	0.908333	0.983333	0.7	0.866667	0.966667	0.716667	0.875	0.958333	0	0	0	0	0	0	0	0	0	0	0	0
		m1	m2	m3	m1	m2	m3	m1	m2	m3	m1	m2	m3	m1	m2	m3	m1	m2	m3	m1	m2	m3	m1	m2	m3
	Average Fuzzy Number (Fuzzy Score)	0.85			0.880556			0.844444			0.85			0			0			0			0
	Step 9:	The results of the data analysis are presented in the table below.(This table can be copied and inserted into the thesis or report).
		*The display of values and cells in red in the table indicates non-compliance with the conditions set by the
		Fuzzy Delphi method. This suggests that expert consensus rejects these elements.
		NO.	Item / Element			Criteria for Triangular Fuzzy Numbers				Criteria for the Defuzzification Process				Expert Agreement		Accepted Elements		Ranking
						Threshold Value, d		Percentage of Expert Group Agreement, %		m1	m2	m3	Fuzzy Score (A)								Decision Rule
		1				0.166997		0.916667		0.716667	0.875	0.958333	0.85	#N/A		0.85		2			Percentage	Result
		2				0.111784		1		0.75	0.908333	0.983333	0.880556	#N/A		0.880556		1			<75%	REJECT
		3				0.146694		1		0.7	0.866667	0.966667	0.844444	#N/A		0.844444		4			≥ 75%	ACCEPT
		4				0.166997		0.916667		0.716667	0.875	0.958333	0.85	#N/A		0.85		2
		5
		6
		7
		8
		9
		10
		11
		12
		13
		14
		15
		16
		17
		18
		19
		20
		21
		22
		23
		24
		25
		26
		27
		28
		29
		30

## Sheet: Instructional Strategies ‘Befor
	FDM Analysis Template
	Step 1:	Expert selection process. The total number of expert participants is denoted as k
	Expert selection based on Jones & Twiss (1978) ranges from 10 to 50. According to Adler and Ziglio (1996), the number of experts in the Delphi method ranges from 10 to 15 if there is high consistency among experts. (The number of experts is determined by the researcher based on the needs of the study).
	Step 2:	The process of selecting linguistic variables for measuring the constructs in the study and examples of the relationship between fuzzy scale and Likert scale (proposed on a 7-point scale).
	Selection of the Fuzzy Scale According to the Research Question:
	Fuzzy Scale (7-Point Scale)
	Agreement Level				Likert Scale		Fuzzy Scale				Level of Suitability					Level of Importance					Level of Intensity
	Strongly Agree				7		0.9	1	1		Extremely Suitable					Extremely Important					Extremely High
	Agree				6		0.7	0.9	1		Very Suitable					Very Important					Very High
	Somewhat Agree				5		0.5	0.7	0.9		Suitable					Important					High
	Neutral				4		0.3	0.5	0.7		Moderately Suitable					Moderately Important					Moderately High
	Somewhat Disagree				3		0.1	0.3	0.5		Not Suitable					Not Important					Low
	Disagree				2		0	0.1	0.3		Very Unsuitable					Not Very Important					Very Low
	Strongly Disagree				1		0	0	0.1		Extremely Unsuitable					Extremely Unimportant					Extremely Low
	Step 3:	The process of entering Likert scale values into the item space for each expert (converting from the Likert scale to the fuzzy scale).
	Expert	Item
		1	2	3	4	5	6	7	8	9	10	11	12	13	14	15	16	17	18	19	20	21	22	23	24
	1	6	6	7	4	6
	2	4	4	6	5	6
	3	6	7	7	6	6
	4	7	5	7	4	6
	5	7	7	7	5	6
	6	6	7	6	6	6
	7	7	7	7	7	7
	8	6	6	6	6	6
	9	5	5	6	4	3
	10	7	7	7	5	6
	11	6	6	6	5	6
	12	7	7	7	5	7
	13
	14
	15
	16
	17
	18
	19
	20
	21
	22
	23
	24
	25
	Step 4:	Process of obtaining the average fuzzy value (m1, m2, m3) from the fuzzy scale
	Expert	Item
		1			2			3			4			5			6			7			8
	1	0.7	0.9	1	0.7	0.9	1	0.9	1	1	0.3	0.5	0.7	0.7	0.9	1
	2	0.3	0.5	0.7	0.3	0.5	0.7	0.7	0.9	1	0.5	0.7	0.9	0.7	0.9	1
	3	0.7	0.9	1	0.9	1	1	0.9	1	1	0.7	0.9	1	0.7	0.9	1
	4	0.9	1	1	0.5	0.7	0.9	0.9	1	1	0.3	0.5	0.7	0.7	0.9	1
	5	0.9	1	1	0.9	1	1	0.9	1	1	0.5	0.7	0.9	0.7	0.9	1
	6	0.7	0.9	1	0.9	1	1	0.7	0.9	1	0.7	0.9	1	0.7	0.9	1
	7	0.9	1	1	0.9	1	1	0.9	1	1	0.9	1	1	0.9	1	1
	8	0.7	0.9	1	0.7	0.9	1	0.7	0.9	1	0.7	0.9	1	0.7	0.9	1
	9	0.5	0.7	0.9	0.5	0.7	0.9	0.7	0.9	1	0.3	0.5	0.7	0.1	0.3	0.5
	10	0.9	1	1	0.9	1	1	0.9	1	1	0.5	0.7	0.9	0.7	0.9	1
	11	0.7	0.9	1	0.7	0.9	1	0.7	0.9	1	0.5	0.7	0.9	0.7	0.9	1
	12	0.9	1	1	0.9	1	1	0.9	1	1	0.5	0.7	0.9	0.9	1	1
	Average	0.733333	0.891667	0.966667	0.733333	0.883333	0.958333	0.816667	0.958333	1	0.533333	0.725	0.883333	0.683333	0.866667	0.958333
		m1	m2	m3	m1	m2	m3	m1	m2	m3	m1	m2	m3	m1	m2	m3	m1	m2	m3	m1	m2	m3	m1	m2	m3
	Step 5:	Process of determining the value ‘d’ (threshold value)
	Expert	Item
		1	2	3	4	5	6	7	8	9	10	11	12	13	14	15	16	17	18	19	20	21	22	23	24
	1	0.0393818	0.0488289	0.0636469	0.319975	0.0542201
	2	0.535823	0.525617	0.0891056	0.0356812	0.0542201
	3	0.0393818	0.156865	0.0636469	0.231291	0.0542201
	4	0.148682	0.234866	0.0636469	0.319975	0.0542201
	5	0.148682	0.156865	0.0636469	0.0356812	0.0542201
	6	0.0393818	0.156865	0.0891056	0.231291	0.0542201
	7	0.148682	0.156865	0.0636469	0.36613	0.187515
	8	0.0393818	0.0488289	0.0891056	0.231291	0.0542201
	9	0.243575	0.234866	0.0891056	0.319975	0.802874
	10	0.148682	0.156865	0.0636469	0.0356812	0.0542201
	11	0.0393818	0.0488289	0.0891056	0.0356812	0.0542201
	12	0.148682	0.156865	0.0636469	0.0356812	0.187515
	13
	14
	15
	16
	17
	18
	19
	20
	21
	22
	23
	24
	25
	d value for each item	0.14331	0.173585	0.0742547	0.183194	0.138824
	Step 6:	Determination of the number of experts (as shown in the red box below)
	Number of Experts	12
	Step 7：	Process of determining the agreement percentage for each item and overall agreement
		Item
		1	2	3	4	5	6	7	8	9	10	11	12	13	14	15	16	17	18	19	20	21	22	23	24
	Number of Items with d ≤ 0.2	11	11	12	8	11	0	0	0	0	0	0	0	0	0	0	0	0	0	0	0	0	0	0	0
	Percentage (d ≤ 0.2)	0.916667	0.916667	1	0.666667	0.916667	0	0	0	0	0	0	0	0	0	0	0	0	0	0	0	0	0	0	0
	Step 8:	Defuzzification – Determination of Item Scores (Position and Priority)
	For the defuzzification process, there are three formulas that can be used to determine the ranking or score of the items.
	i.Amax = 1/3 * (m1 + m2 + m3)
	ii.Amax = 1/4 * (m1 + m2 + m3)
	iii.Amax = 1/6 * (m1 + m2 + m3)
	Expert	Item
		1			2			3			4			5			6			7			8
	1	0.7	0.9	1	0.7	0.9	1	0.9	1	1	0.3	0.5	0.7	0.7	0.9	1	0	0	0	0	0	0	0	0	0
	2	0.3	0.5	0.7	0.3	0.5	0.7	0.7	0.9	1	0.5	0.7	0.9	0.7	0.9	1	0	0	0	0	0	0	0	0	0
	3	0.7	0.9	1	0.9	1	1	0.9	1	1	0.7	0.9	1	0.7	0.9	1	0	0	0	0	0	0	0	0	0
	4	0.9	1	1	0.5	0.7	0.9	0.9	1	1	0.3	0.5	0.7	0.7	0.9	1	0	0	0	0	0	0	0	0	0
	5	0.9	1	1	0.9	1	1	0.9	1	1	0.5	0.7	0.9	0.7	0.9	1	0	0	0	0	0	0	0	0	0
	6	0.7	0.9	1	0.9	1	1	0.7	0.9	1	0.7	0.9	1	0.7	0.9	1	0	0	0	0	0	0	0	0	0
	7	0.9	1	1	0.9	1	1	0.9	1	1	0.9	1	1	0.9	1	1	0	0	0	0	0	0	0	0	0
	8	0.7	0.9	1	0.7	0.9	1	0.7	0.9	1	0.7	0.9	1	0.7	0.9	1	0	0	0	0	0	0	0	0	0
	9	0.5	0.7	0.9	0.5	0.7	0.9	0.7	0.9	1	0.3	0.5	0.7	0.1	0.3	0.5	0	0	0	0	0	0	0	0	0
	10	0.9	1	1	0.9	1	1	0.9	1	1	0.5	0.7	0.9	0.7	0.9	1	0	0	0	0	0	0	0	0	0
	11	0.7	0.9	1	0.7	0.9	1	0.7	0.9	1	0.5	0.7	0.9	0.7	0.9	1	0	0	0	0	0	0	0	0	0
	12	0.9	1	1	0.9	1	1	0.9	1	1	0.5	0.7	0.9	0.9	1	1	0	0	0	0	0	0	0	0	0
	13
	14
	15
	16
	17
	18
	19
	20
	21
	22
	23
	24
	25
	Defuzzification Process
	Average of Each Element	0.733333	0.891667	0.966667	0.733333	0.883333	0.958333	0.816667	0.958333	1	0.533333	0.725	0.883333	0.683333	0.866667	0.958333	0	0	0	0	0	0	0	0	0
		m1	m2	m3	m1	m2	m3	m1	m2	m3	m1	m2	m3	m1	m2	m3	m1	m2	m3	m1	m2	m3	m1	m2	m3
	Average Fuzzy Number (Fuzzy Score)	0.863889			0.858333			0.925			0.713889			0.836111			0			0			0
	Step 9:	The results of the data analysis are presented in the table below.(This table can be copied and inserted into the thesis or report).
		*The display of values and cells in red in the table indicates non-compliance with the conditions set by the
		Fuzzy Delphi method. This suggests that expert consensus rejects these elements.
		NO.	Item / Element			Criteria for Triangular Fuzzy Numbers				Criteria for the Defuzzification Process				Expert Agreement		Accepted Elements		Ranking
						Threshold Value, d		Percentage of Expert Group Agreement, %		m1	m2	m3	Fuzzy Score (A)								Decision Rule
		1				0.14331		0.916667		0.733333	0.891667	0.966667	0.863889	#N/A		0.863889		2			Percentage	Result
		2				0.173585		0.916667		0.733333	0.883333	0.958333	0.858333	#N/A		0.858333		3			<75%	REJECT
		3				0.0742547		1		0.816667	0.958333	1	0.925	#N/A		0.925		1			≥ 75%	ACCEPT
		4				0.183194		0.666667		0.533333	0.725	0.883333	0.713889	#N/A		0.713889		5
		5				0.138824		0.916667		0.683333	0.866667	0.958333	0.836111	#N/A		0.836111		4
		6
		7
		8
		9
		10
		11
		12
		13
		14
		15
		16
		17
		18
		19
		20
		21
		22
		23
		24
		25
		26
		27
		28
		29
		30

## Sheet: Instructional Strategies ‘Durin
	FDM Analysis Template
	Step 1:	Expert selection process. The total number of expert participants is denoted as k
	Expert selection based on Jones & Twiss (1978) ranges from 10 to 50. According to Adler and Ziglio (1996), the number of experts in the Delphi method ranges from 10 to 15 if there is high consistency among experts. (The number of experts is determined by the researcher based on the needs of the study).
	Step 2:	The process of selecting linguistic variables for measuring the constructs in the study and examples of the relationship between fuzzy scale and Likert scale (proposed on a 7-point scale).
	Selection of the Fuzzy Scale According to the Research Question:
	Fuzzy Scale (7-Point Scale)
	Agreement Level				Likert Scale		Fuzzy Scale				Level of Suitability					Level of Importance					Level of Intensity
	Strongly Agree				7		0.9	1	1		Extremely Suitable					Extremely Important					Extremely High
	Agree				6		0.7	0.9	1		Very Suitable					Very Important					Very High
	Somewhat Agree				5		0.5	0.7	0.9		Suitable					Important					High
	Neutral				4		0.3	0.5	0.7		Moderately Suitable					Moderately Important					Moderately High
	Somewhat Disagree				3		0.1	0.3	0.5		Not Suitable					Not Important					Low
	Disagree				2		0	0.1	0.3		Very Unsuitable					Not Very Important					Very Low
	Strongly Disagree				1		0	0	0.1		Extremely Unsuitable					Extremely Unimportant					Extremely Low
	Step 3:	The process of entering Likert scale values into the item space for each expert (converting from the Likert scale to the fuzzy scale).
	Expert	Item
		1	2	3	4	5	6	7	8	9	10	11	12	13	14	15	16	17	18	19	20	21	22	23	24
	1	6	6	7	7	7	7	7	6
	2	4	4	5	5	6	5	5	5
	3	5	7	7	7	6	7	6	4
	4	5	7	7	7	6	7	7	6
	5	5	7	6	6	7	7	6	6
	6	4	5	5	7	4	6	6	6
	7	7	7	7	7	7	7	7	7
	8	6	6	6	6	5	5	6	6
	9	5	5	6	5	5	4	4	5
	10	5	6	7	7	6	6	6	6
	11	6	6	6	6	6	6	6	6
	12	7	7	7	7	7	7	7	7
	13
	14
	15
	16
	17
	18
	19
	20
	21
	22
	23
	24
	25
	Step 4:	Process of obtaining the average fuzzy value (m1, m2, m3) from the fuzzy scale
	Expert	Item
		1			2			3			4			5			6			7			8
	1	0.7	0.9	1	0.7	0.9	1	0.9	1	1	0.9	1	1	0.9	1	1	0.9	1	1	0.9	1	1	0.7	0.9	1
	2	0.3	0.5	0.7	0.3	0.5	0.7	0.5	0.7	0.9	0.5	0.7	0.9	0.7	0.9	1	0.5	0.7	0.9	0.5	0.7	0.9	0.5	0.7	0.9
	3	0.5	0.7	0.9	0.9	1	1	0.9	1	1	0.9	1	1	0.7	0.9	1	0.9	1	1	0.7	0.9	1	0.3	0.5	0.7
	4	0.5	0.7	0.9	0.9	1	1	0.9	1	1	0.9	1	1	0.7	0.9	1	0.9	1	1	0.9	1	1	0.7	0.9	1
	5	0.5	0.7	0.9	0.9	1	1	0.7	0.9	1	0.7	0.9	1	0.9	1	1	0.9	1	1	0.7	0.9	1	0.7	0.9	1
	6	0.3	0.5	0.7	0.5	0.7	0.9	0.5	0.7	0.9	0.9	1	1	0.3	0.5	0.7	0.7	0.9	1	0.7	0.9	1	0.7	0.9	1
	7	0.9	1	1	0.9	1	1	0.9	1	1	0.9	1	1	0.9	1	1	0.9	1	1	0.9	1	1	0.9	1	1
	8	0.7	0.9	1	0.7	0.9	1	0.7	0.9	1	0.7	0.9	1	0.5	0.7	0.9	0.5	0.7	0.9	0.7	0.9	1	0.7	0.9	1
	9	0.5	0.7	0.9	0.5	0.7	0.9	0.7	0.9	1	0.5	0.7	0.9	0.5	0.7	0.9	0.3	0.5	0.7	0.3	0.5	0.7	0.5	0.7	0.9
	10	0.5	0.7	0.9	0.7	0.9	1	0.9	1	1	0.9	1	1	0.7	0.9	1	0.7	0.9	1	0.7	0.9	1	0.7	0.9	1
	11	0.7	0.9	1	0.7	0.9	1	0.7	0.9	1	0.7	0.9	1	0.7	0.9	1	0.7	0.9	1	0.7	0.9	1	0.7	0.9	1
	12	0.9	1	1	0.9	1	1	0.9	1	1	0.9	1	1	0.9	1	1	0.9	1	1	0.9	1	1	0.9	1	1
	Average	0.583333	0.766667	0.908333	0.716667	0.875	0.958333	0.766667	0.916667	0.983333	0.783333	0.925	0.983333	0.7	0.866667	0.958333	0.733333	0.883333	0.958333	0.716667	0.883333	0.966667	0.666667	0.85	0.958333
		m1	m2	m3	m1	m2	m3	m1	m2	m3	m1	m2	m3	m1	m2	m3	m1	m2	m3	m1	m2	m3	m1	m2	m3
	Step 5:	Process of determining the value ‘d’ (threshold value)
	Expert	Item
		1	2	3	4	5	6	7	8	9	10	11	12	13	14	15	16	17	18	19	20	21	22	23	24
	1	0.175264	0.0495349	0.114665	0.102175	0.181238	0.156865	0.161015	0.0678711
	2	0.375863	0.515006	0.278554	0.290394	0.0533594	0.234866	0.231741	0.187515
	3	0.082636	0.169011	0.114665	0.102175	0.0533594	0.156865	0.03849	0.483788
	4	0.082636	0.169011	0.114665	0.102175	0.0533594	0.156865	0.161015	0.0678711
	5	0.082636	0.169011	0.0451335	0.0567238	0.181238	0.156865	0.03849	0.0678711
	6	0.375863	0.222881	0.278554	0.102175	0.504494	0.0488289	0.03849	0.0678711
	7	0.310279	0.169011	0.114665	0.102175	0.181238	0.156865	0.161015	0.205874
	8	0.175264	0.0495349	0.0451335	0.0567238	0.210983	0.234866	0.03849	0.0678711
	9	0.082636	0.222881	0.0451335	0.290394	0.210983	0.525617	0.525287	0.187515
	10	0.082636	0.0495349	0.114665	0.102175	0.0533594	0.0488289	0.03849	0.0678711
	11	0.175264	0.0495349	0.0451335	0.0567238	0.0533594	0.0488289	0.03849	0.0678711
	12	0.310279	0.169011	0.114665	0.102175	0.181238	0.156865	0.161015	0.205874
	13
	14
	15
	16
	17
	18
	19
	20
	21
	22
	23
	24
	25
	d value for each item	0.192605	0.166997	0.118803	0.122182	0.159851	0.173585	0.136002	0.145472
	Step 6:	Determination of the number of experts (as shown in the red box below)
	Number of Experts	12
	Step 7：	Process of determining the agreement percentage for each item and overall agreement
		Item
		1	2	3	4	5	6	7	8	9	10	11	12	13	14	15	16	17	18	19	20	21	22	23	24
	Number of Items with d ≤ 0.2	8	11	12	12	11	11	11	11	0	0	0	0	0	0	0	0	0	0	0	0	0	0	0	0
	Percentage (d ≤ 0.2)	0.666667	0.916667	1	1	0.916667	0.916667	0.916667	0.916667	0	0	0	0	0	0	0	0	0	0	0	0	0	0	0	0
	Step 8:	Defuzzification – Determination of Item Scores (Position and Priority)
	For the defuzzification process, there are three formulas that can be used to determine the ranking or score of the items.
	i.Amax = 1/3 * (m1 + m2 + m3)
	ii.Amax = 1/4 * (m1 + m2 + m3)
	iii.Amax = 1/6 * (m1 + m2 + m3)
	Expert	Item
		1			2			3			4			5			6			7			8
	1	0.7	0.9	1	0.7	0.9	1	0.9	1	1	0.9	1	1	0.9	1	1	0.9	1	1	0.9	1	1	0.7	0.9	1
	2	0.3	0.5	0.7	0.3	0.5	0.7	0.5	0.7	0.9	0.5	0.7	0.9	0.7	0.9	1	0.5	0.7	0.9	0.5	0.7	0.9	0.5	0.7	0.9
	3	0.5	0.7	0.9	0.9	1	1	0.9	1	1	0.9	1	1	0.7	0.9	1	0.9	1	1	0.7	0.9	1	0.3	0.5	0.7
	4	0.5	0.7	0.9	0.9	1	1	0.9	1	1	0.9	1	1	0.7	0.9	1	0.9	1	1	0.9	1	1	0.7	0.9	1
	5	0.5	0.7	0.9	0.9	1	1	0.7	0.9	1	0.7	0.9	1	0.9	1	1	0.9	1	1	0.7	0.9	1	0.7	0.9	1
	6	0.3	0.5	0.7	0.5	0.7	0.9	0.5	0.7	0.9	0.9	1	1	0.3	0.5	0.7	0.7	0.9	1	0.7	0.9	1	0.7	0.9	1
	7	0.9	1	1	0.9	1	1	0.9	1	1	0.9	1	1	0.9	1	1	0.9	1	1	0.9	1	1	0.9	1	1
	8	0.7	0.9	1	0.7	0.9	1	0.7	0.9	1	0.7	0.9	1	0.5	0.7	0.9	0.5	0.7	0.9	0.7	0.9	1	0.7	0.9	1
	9	0.5	0.7	0.9	0.5	0.7	0.9	0.7	0.9	1	0.5	0.7	0.9	0.5	0.7	0.9	0.3	0.5	0.7	0.3	0.5	0.7	0.5	0.7	0.9
	10	0.5	0.7	0.9	0.7	0.9	1	0.9	1	1	0.9	1	1	0.7	0.9	1	0.7	0.9	1	0.7	0.9	1	0.7	0.9	1
	11	0.7	0.9	1	0.7	0.9	1	0.7	0.9	1	0.7	0.9	1	0.7	0.9	1	0.7	0.9	1	0.7	0.9	1	0.7	0.9	1
	12	0.9	1	1	0.9	1	1	0.9	1	1	0.9	1	1	0.9	1	1	0.9	1	1	0.9	1	1	0.9	1	1
	13
	14
	15
	16
	17
	18
	19
	20
	21
	22
	23
	24
	25
	Defuzzification Process
	Average of Each Element	0.583333	0.766667	0.908333	0.716667	0.875	0.958333	0.766667	0.916667	0.983333	0.783333	0.925	0.983333	0.7	0.866667	0.958333	0.733333	0.883333	0.958333	0.716667	0.883333	0.966667	0.666667	0.85	0.958333
		m1	m2	m3	m1	m2	m3	m1	m2	m3	m1	m2	m3	m1	m2	m3	m1	m2	m3	m1	m2	m3	m1	m2	m3
	Average Fuzzy Number (Fuzzy Score)	0.752778			0.85			0.888889			0.897222			0.841667			0.858333			0.855556			0.825
	Step 9:	The results of the data analysis are presented in the table below.(This table can be copied and inserted into the thesis or report).
		*The display of values and cells in red in the table indicates non-compliance with the conditions set by the
		Fuzzy Delphi method. This suggests that expert consensus rejects these elements.
		NO.	Item / Element			Criteria for Triangular Fuzzy Numbers				Criteria for the Defuzzification Process				Expert Agreement		Accepted Elements		Ranking
						Threshold Value, d		Percentage of Expert Group Agreement, %		m1	m2	m3	Fuzzy Score (A)								Decision Rule
		1				0.192605		0.666667		0.583333	0.766667	0.908333	0.752778	#N/A		0.752778		8			Percentage	Result
		2				0.166997		0.916667		0.716667	0.875	0.958333	0.85	#N/A		0.85		5			<75%	REJECT
		3				0.118803		1		0.766667	0.916667	0.983333	0.888889	#N/A		0.888889		2			≥ 75%	ACCEPT
		4				0.122182		1		0.783333	0.925	0.983333	0.897222	#N/A		0.897222		1
		5				0.159851		0.916667		0.7	0.866667	0.958333	0.841667	#N/A		0.841667		6
		6				0.173585		0.916667		0.733333	0.883333	0.958333	0.858333	#N/A		0.858333		3
		7				0.136002		0.916667		0.716667	0.883333	0.966667	0.855556	#N/A		0.855556		4
		8				0.145472		0.916667		0.666667	0.85	0.958333	0.825	#N/A		0.825		7
		9
		10
		11
		12
		13
		14
		15
		16
		17
		18
		19
		20
		21
		22
		23
		24
		25
		26
		27
		28
		29
		30

## Sheet: Instructional Strategies ‘After
	FDM Analysis Template
	Step 1:	Expert selection process. The total number of expert participants is denoted as k
	Expert selection based on Jones & Twiss (1978) ranges from 10 to 50. According to Adler and Ziglio (1996), the number of experts in the Delphi method ranges from 10 to 15 if there is high consistency among experts. (The number of experts is determined by the researcher based on the needs of the study).
	Step 2:	The process of selecting linguistic variables for measuring the constructs in the study and examples of the relationship between fuzzy scale and Likert scale (proposed on a 7-point scale).
	Selection of the Fuzzy Scale According to the Research Question:
	Fuzzy Scale (7-Point Scale)
	Agreement Level				Likert Scale		Fuzzy Scale				Level of Suitability					Level of Importance					Level of Intensity
	Strongly Agree				7		0.9	1	1		Extremely Suitable					Extremely Important					Extremely High
	Agree				6		0.7	0.9	1		Very Suitable					Very Important					Very High
	Somewhat Agree				5		0.5	0.7	0.9		Suitable					Important					High
	Neutral				4		0.3	0.5	0.7		Moderately Suitable					Moderately Important					Moderately High
	Somewhat Disagree				3		0.1	0.3	0.5		Not Suitable					Not Important					Low
	Disagree				2		0	0.1	0.3		Very Unsuitable					Not Very Important					Very Low
	Strongly Disagree				1		0	0	0.1		Extremely Unsuitable					Extremely Unimportant					Extremely Low
	Step 3:	The process of entering Likert scale values into the item space for each expert (converting from the Likert scale to the fuzzy scale).
	Expert	Item
		1	2	3	4	5	6	7	8	9	10	11	12	13	14	15	16	17	18	19	20	21	22	23	24
	1	6	7	7
	2	6	5	6
	3	5	6	5
	4	6	4	6
	5	7	7	6
	6	4	5	4
	7	6	7	7
	8	6	6	5
	9	4	6	5
	10	6	7	5
	11	6	6	6
	12	7	7	7
	13
	14
	15
	16
	17
	18
	19
	20
	21
	22
	23
	24
	25
	Step 4:	Process of obtaining the average fuzzy value (m1, m2, m3) from the fuzzy scale
	Expert	Item
		1			2			3			4			5			6			7			8
	1	0.7	0.9	1	0.9	1	1	0.9	1	1
	2	0.7	0.9	1	0.5	0.7	0.9	0.7	0.9	1
	3	0.5	0.7	0.9	0.7	0.9	1	0.5	0.7	0.9
	4	0.7	0.9	1	0.3	0.5	0.7	0.7	0.9	1
	5	0.9	1	1	0.9	1	1	0.7	0.9	1
	6	0.3	0.5	0.7	0.5	0.7	0.9	0.3	0.5	0.7
	7	0.7	0.9	1	0.9	1	1	0.9	1	1
	8	0.7	0.9	1	0.7	0.9	1	0.5	0.7	0.9
	9	0.3	0.5	0.7	0.7	0.9	1	0.5	0.7	0.9
	10	0.7	0.9	1	0.9	1	1	0.5	0.7	0.9
	11	0.7	0.9	1	0.7	0.9	1	0.7	0.9	1
	12	0.9	1	1	0.9	1	1	0.9	1	1
	Average	0.65	0.833333	0.941667	0.716667	0.875	0.958333	0.65	0.825	0.941667
		m1	m2	m3	m1	m2	m3	m1	m2	m3	m1	m2	m3	m1	m2	m3	m1	m2	m3	m1	m2	m3	m1	m2	m3
	Step 5:	Process of determining the value ‘d’ (threshold value)
	Expert	Item
		1	2	3	4	5	6	7	8	9	10	11	12	13	14	15	16	17	18	19	20	21	22	23	24
	1	0.0931695	0.169011	0.234224
	2	0.0931695	0.222881	0.0993031
	3	0.164359	0.0495349	0.157674
	4	0.0931695	0.515006	0.0993031
	5	0.228066	0.169011	0.0993031
	6	0.458636	0.222881	0.452616
	7	0.0931695	0.169011	0.234224
	8	0.0931695	0.0495349	0.157674
	9	0.458636	0.0495349	0.157674
	10	0.0931695	0.169011	0.157674
	11	0.0931695	0.0495349	0.0993031
	12	0.228066	0.169011	0.234224
	13
	14
	15
	16
	17
	18
	19
	20
	21
	22
	23
	24
	25
	d value for each item	0.182496	0.166997	0.181933
	Step 6:	Determination of the number of experts (as shown in the red box below)
	Number of Experts	12
	Step 7：	Process of determining the agreement percentage for each item and overall agreement
		Item
		1	2	3	4	5	6	7	8	9	10	11	12	13	14	15	16	17	18	19	20	21	22	23	24
	Number of Items with d ≤ 0.2	10	11	11	0	0	0	0	0	0	0	0	0	0	0	0	0	0	0	0	0	0	0	0	0
	Percentage (d ≤ 0.2)	0.833333	0.916667	0.916667	0	0	0	0	0	0	0	0	0	0	0	0	0	0	0	0	0	0	0	0	0
	Step 8:	Defuzzification – Determination of Item Scores (Position and Priority)
	For the defuzzification process, there are three formulas that can be used to determine the ranking or score of the items.
	i.Amax = 1/3 * (m1 + m2 + m3)
	ii.Amax = 1/4 * (m1 + m2 + m3)
	iii.Amax = 1/6 * (m1 + m2 + m3)
	Expert	Item
		1			2			3			4			5			6			7			8
	1	0.7	0.9	1	0.9	1	1	0.9	1	1	0	0	0	0	0	0	0	0	0	0	0	0	0	0	0
	2	0.7	0.9	1	0.5	0.7	0.9	0.7	0.9	1	0	0	0	0	0	0	0	0	0	0	0	0	0	0	0
	3	0.5	0.7	0.9	0.7	0.9	1	0.5	0.7	0.9	0	0	0	0	0	0	0	0	0	0	0	0	0	0	0
	4	0.7	0.9	1	0.3	0.5	0.7	0.7	0.9	1	0	0	0	0	0	0	0	0	0	0	0	0	0	0	0
	5	0.9	1	1	0.9	1	1	0.7	0.9	1	0	0	0	0	0	0	0	0	0	0	0	0	0	0	0
	6	0.3	0.5	0.7	0.5	0.7	0.9	0.3	0.5	0.7	0	0	0	0	0	0	0	0	0	0	0	0	0	0	0
	7	0.7	0.9	1	0.9	1	1	0.9	1	1	0	0	0	0	0	0	0	0	0	0	0	0	0	0	0
	8	0.7	0.9	1	0.7	0.9	1	0.5	0.7	0.9	0	0	0	0	0	0	0	0	0	0	0	0	0	0	0
	9	0.3	0.5	0.7	0.7	0.9	1	0.5	0.7	0.9	0	0	0	0	0	0	0	0	0	0	0	0	0	0	0
	10	0.7	0.9	1	0.9	1	1	0.5	0.7	0.9	0	0	0	0	0	0	0	0	0	0	0	0	0	0	0
	11	0.7	0.9	1	0.7	0.9	1	0.7	0.9	1	0	0	0	0	0	0	0	0	0	0	0	0	0	0	0
	12	0.9	1	1	0.9	1	1	0.9	1	1	0	0	0	0	0	0	0	0	0	0	0	0	0	0	0
	13
	14
	15
	16
	17
	18
	19
	20
	21
	22
	23
	24
	25
	Defuzzification Process
	Average of Each Element	0.65	0.833333	0.941667	0.716667	0.875	0.958333	0.65	0.825	0.941667	0	0	0	0	0	0	0	0	0	0	0	0	0	0	0
		m1	m2	m3	m1	m2	m3	m1	m2	m3	m1	m2	m3	m1	m2	m3	m1	m2	m3	m1	m2	m3	m1	m2	m3
	Average Fuzzy Number (Fuzzy Score)	0.808333			0.85			0.805556			0			0			0			0			0
	Step 9:	The results of the data analysis are presented in the table below.(This table can be copied and inserted into the thesis or report).
		*The display of values and cells in red in the table indicates non-compliance with the conditions set by the
		Fuzzy Delphi method. This suggests that expert consensus rejects these elements.
		NO.	Item / Element			Criteria for Triangular Fuzzy Numbers				Criteria for the Defuzzification Process				Expert Agreement		Accepted Elements		Ranking
						Threshold Value, d		Percentage of Expert Group Agreement, %		m1	m2	m3	Fuzzy Score (A)								Decision Rule
		1				0.182496		0.833333		0.65	0.833333	0.941667	0.808333	#N/A		0.808333		2			Percentage	Result
		2				0.166997		0.916667		0.716667	0.875	0.958333	0.85	#N/A		0.85		1			<75%	REJECT
		3				0.181933		0.916667		0.65	0.825	0.941667	0.805556	#N/A		0.805556		3			≥ 75%	ACCEPT
		4
		5
		6
		7
		8
		9
		10
		11
		12
		13
		14
		15
		16
		17
		18
		19
		20
		21
		22
		23
		24
		25
		26
		27
		28
		29
		30

## Sheet: Instructional Resources and Pla
	FDM Analysis Template
	Step 1:	Expert selection process. The total number of expert participants is denoted as k
	Expert selection based on Jones & Twiss (1978) ranges from 10 to 50. According to Adler and Ziglio (1996), the number of experts in the Delphi method ranges from 10 to 15 if there is high consistency among experts. (The number of experts is determined by the researcher based on the needs of the study).
	Step 2:	The process of selecting linguistic variables for measuring the constructs in the study and examples of the relationship between fuzzy scale and Likert scale (proposed on a 7-point scale).
	Selection of the Fuzzy Scale According to the Research Question:
	Fuzzy Scale (7-Point Scale)
	Agreement Level				Likert Scale		Fuzzy Scale				Level of Suitability					Level of Importance					Level of Intensity
	Strongly Agree				7		0.9	1	1		Extremely Suitable					Extremely Important					Extremely High
	Agree				6		0.7	0.9	1		Very Suitable					Very Important					Very High
	Somewhat Agree				5		0.5	0.7	0.9		Suitable					Important					High
	Neutral				4		0.3	0.5	0.7		Moderately Suitable					Moderately Important					Moderately High
	Somewhat Disagree				3		0.1	0.3	0.5		Not Suitable					Not Important					Low
	Disagree				2		0	0.1	0.3		Very Unsuitable					Not Very Important					Very Low
	Strongly Disagree				1		0	0	0.1		Extremely Unsuitable					Extremely Unimportant					Extremely Low
	Step 3:	The process of entering Likert scale values into the item space for each expert (converting from the Likert scale to the fuzzy scale).
	Expert	Item
		1	2	3	4	5	6	7	8	9	10	11	12	13	14	15	16	17	18	19	20	21	22	23	24
	1	4	4	4	6	7	4	4
	2	6	6	6	6	6	6	6
	3	7	7	7	6	6	6	6
	4	7	7	7	7	7	6	7
	5	7	7	6	6	6	7	7
	6	6	6	7	6	5	4	4
	7	7	7	7	7	7	6	7
	8	6	6	6	5	6	6	6
	9	6	5	6	5	5	5	6
	10	6	6	6	7	7	6	7
	11	7	7	7	7	7	7	7
	12	7	7	7	7	7	7	7
	13
	14
	15
	16
	17
	18
	19
	20
	21
	22
	23
	24
	25
	Step 4:	Process of obtaining the average fuzzy value (m1, m2, m3) from the fuzzy scale
	Expert	Item
		1			2			3			4			5			6			7			8
	1	0.3	0.5	0.7	0.3	0.5	0.7	0.3	0.5	0.7	0.7	0.9	1	0.9	1	1	0.3	0.5	0.7	0.3	0.5	0.7
	2	0.7	0.9	1	0.7	0.9	1	0.7	0.9	1	0.7	0.9	1	0.7	0.9	1	0.7	0.9	1	0.7	0.9	1
	3	0.9	1	1	0.9	1	1	0.9	1	1	0.7	0.9	1	0.7	0.9	1	0.7	0.9	1	0.7	0.9	1
	4	0.9	1	1	0.9	1	1	0.9	1	1	0.9	1	1	0.9	1	1	0.7	0.9	1	0.9	1	1
	5	0.9	1	1	0.9	1	1	0.7	0.9	1	0.7	0.9	1	0.7	0.9	1	0.9	1	1	0.9	1	1
	6	0.7	0.9	1	0.7	0.9	1	0.9	1	1	0.7	0.9	1	0.5	0.7	0.9	0.3	0.5	0.7	0.3	0.5	0.7
	7	0.9	1	1	0.9	1	1	0.9	1	1	0.9	1	1	0.9	1	1	0.7	0.9	1	0.9	1	1
	8	0.7	0.9	1	0.7	0.9	1	0.7	0.9	1	0.5	0.7	0.9	0.7	0.9	1	0.7	0.9	1	0.7	0.9	1
	9	0.7	0.9	1	0.5	0.7	0.9	0.7	0.9	1	0.5	0.7	0.9	0.5	0.7	0.9	0.5	0.7	0.9	0.7	0.9	1
	10	0.7	0.9	1	0.7	0.9	1	0.7	0.9	1	0.9	1	1	0.9	1	1	0.7	0.9	1	0.9	1	1
	11	0.9	1	1	0.9	1	1	0.9	1	1	0.9	1	1	0.9	1	1	0.9	1	1	0.9	1	1
	12	0.9	1	1	0.9	1	1	0.9	1	1	0.9	1	1	0.9	1	1	0.9	1	1	0.9	1	1
	Average	0.766667	0.916667	0.975	0.75	0.9	0.966667	0.766667	0.916667	0.975	0.75	0.908333	0.983333	0.766667	0.916667	0.983333	0.666667	0.841667	0.941667	0.733333	0.883333	0.95
		m1	m2	m3	m1	m2	m3	m1	m2	m3	m1	m2	m3	m1	m2	m3	m1	m2	m3	m1	m2	m3	m1	m2	m3
	Step 5:	Process of determining the value ‘d’ (threshold value)
	Expert	Item
		1	2	3	4	5	6	7	8	9	10	11	12	13	14	15	16	17	18	19	20	21	22	23	24
	1	0.567299	0.546453	0.567299	0.0343592	0.114665	0.468992	0.521572
	2	0.0488289	0.0440959	0.0488289	0.0343592	0.0451335	0.0847108	0.0561084
	3	0.11617	0.136423	0.11617	0.0343592	0.0451335	0.0847108	0.0561084
	4	0.11617	0.136423	0.11617	0.127203	0.114665	0.0847108	0.159281
	5	0.11617	0.136423	0.0488289	0.0343592	0.0451335	0.215918	0.159281
	6	0.0488289	0.0440959	0.11617	0.0343592	0.278554	0.468992	0.521572
	7	0.11617	0.136423	0.11617	0.127203	0.114665	0.0847108	0.159281
	8	0.0488289	0.0440959	0.0488289	0.266797	0.0451335	0.0847108	0.0561084
	9	0.0488289	0.255495	0.0488289	0.266797	0.278554	0.176252	0.0561084
	10	0.0488289	0.0440959	0.0488289	0.127203	0.114665	0.0847108	0.159281
	11	0.11617	0.136423	0.11617	0.127203	0.114665	0.215918	0.159281
	12	0.11617	0.136423	0.11617	0.127203	0.114665	0.215918	0.159281
	13
	14
	15
	16
	17
	18
	19
	20
	21
	22
	23
	24
	25
	d value for each item	0.125705	0.149739	0.125705	0.111784	0.118803	0.189188	0.185272
	Step 6:	Determination of the number of experts (as shown in the red box below)
	Number of Experts	12
	Step 7：	Process of determining the agreement percentage for each item and overall agreement
		Item
		1	2	3	4	5	6	7	8	9	10	11	12	13	14	15	16	17	18	19	20	21	22	23	24
	Number of Items with d ≤ 0.2	11	11	11	12	12	10	10	0	0	0	0	0	0	0	0	0	0	0	0	0	0	0	0	0
	Percentage (d ≤ 0.2)	0.916667	0.916667	0.916667	1	1	0.833333	0.833333	0	0	0	0	0	0	0	0	0	0	0	0	0	0	0	0	0
	Step 8:	Defuzzification – Determination of Item Scores (Position and Priority)
	For the defuzzification process, there are three formulas that can be used to determine the ranking or score of the items.
	i.Amax = 1/3 * (m1 + m2 + m3)
	ii.Amax = 1/4 * (m1 + m2 + m3)
	iii.Amax = 1/6 * (m1 + m2 + m3)
	Expert	Item
		1			2			3			4			5			6			7			8
	1	0.3	0.5	0.7	0.3	0.5	0.7	0.3	0.5	0.7	0.7	0.9	1	0.9	1	1	0.3	0.5	0.7	0.3	0.5	0.7	0	0	0
	2	0.7	0.9	1	0.7	0.9	1	0.7	0.9	1	0.7	0.9	1	0.7	0.9	1	0.7	0.9	1	0.7	0.9	1	0	0	0
	3	0.9	1	1	0.9	1	1	0.9	1	1	0.7	0.9	1	0.7	0.9	1	0.7	0.9	1	0.7	0.9	1	0	0	0
	4	0.9	1	1	0.9	1	1	0.9	1	1	0.9	1	1	0.9	1	1	0.7	0.9	1	0.9	1	1	0	0	0
	5	0.9	1	1	0.9	1	1	0.7	0.9	1	0.7	0.9	1	0.7	0.9	1	0.9	1	1	0.9	1	1	0	0	0
	6	0.7	0.9	1	0.7	0.9	1	0.9	1	1	0.7	0.9	1	0.5	0.7	0.9	0.3	0.5	0.7	0.3	0.5	0.7	0	0	0
	7	0.9	1	1	0.9	1	1	0.9	1	1	0.9	1	1	0.9	1	1	0.7	0.9	1	0.9	1	1	0	0	0
	8	0.7	0.9	1	0.7	0.9	1	0.7	0.9	1	0.5	0.7	0.9	0.7	0.9	1	0.7	0.9	1	0.7	0.9	1	0	0	0
	9	0.7	0.9	1	0.5	0.7	0.9	0.7	0.9	1	0.5	0.7	0.9	0.5	0.7	0.9	0.5	0.7	0.9	0.7	0.9	1	0	0	0
	10	0.7	0.9	1	0.7	0.9	1	0.7	0.9	1	0.9	1	1	0.9	1	1	0.7	0.9	1	0.9	1	1	0	0	0
	11	0.9	1	1	0.9	1	1	0.9	1	1	0.9	1	1	0.9	1	1	0.9	1	1	0.9	1	1	0	0	0
	12	0.9	1	1	0.9	1	1	0.9	1	1	0.9	1	1	0.9	1	1	0.9	1	1	0.9	1	1	0	0	0
	13
	14
	15
	16
	17
	18
	19
	20
	21
	22
	23
	24
	25
	Defuzzification Process
	Average of Each Element	0.766667	0.916667	0.975	0.75	0.9	0.966667	0.766667	0.916667	0.975	0.75	0.908333	0.983333	0.766667	0.916667	0.983333	0.666667	0.841667	0.941667	0.733333	0.883333	0.95	0	0	0
		m1	m2	m3	m1	m2	m3	m1	m2	m3	m1	m2	m3	m1	m2	m3	m1	m2	m3	m1	m2	m3	m1	m2	m3
	Average Fuzzy Number (Fuzzy Score)	0.886111			0.872222			0.886111			0.880556			0.888889			0.816667			0.855556			0
	Step 9:	The results of the data analysis are presented in the table below.(This table can be copied and inserted into the thesis or report).
		*The display of values and cells in red in the table indicates non-compliance with the conditions set by the
		Fuzzy Delphi method. This suggests that expert consensus rejects these elements.
		NO.	Item / Element			Criteria for Triangular Fuzzy Numbers				Criteria for the Defuzzification Process				Expert Agreement		Accepted Elements		Ranking
						Threshold Value, d		Percentage of Expert Group Agreement, %		m1	m2	m3	Fuzzy Score (A)								Decision Rule
		1				0.125705		0.916667		0.766667	0.916667	0.975	0.886111	#N/A		0.886111		2			Percentage	Result
		2				0.149739		0.916667		0.75	0.9	0.966667	0.872222	#N/A		0.872222		5			<75%	REJECT
		3				0.125705		0.916667		0.766667	0.916667	0.975	0.886111	#N/A		0.886111		3			≥ 75%	ACCEPT
		4				0.111784		1		0.75	0.908333	0.983333	0.880556	#N/A		0.880556		4
		5				0.118803		1		0.766667	0.916667	0.983333	0.888889	#N/A		0.888889		1
		6				0.189188		0.833333		0.666667	0.841667	0.941667	0.816667	#N/A		0.816667		7
		7				0.185272		0.833333		0.733333	0.883333	0.95	0.855556	#N/A		0.855556		6
		8
		9
		10
		11
		12
		13
		14
		15
		16
		17
		18
		19
		20
		21
		22
		23
		24
		25
		26
		27
		28
		29
		30

## Sheet: Evaluation Strategies of the FA
	FDM Analysis Template
	Step 1:	Expert selection process. The total number of expert participants is denoted as k
	Expert selection based on Jones & Twiss (1978) ranges from 10 to 50. According to Adler and Ziglio (1996), the number of experts in the Delphi method ranges from 10 to 15 if there is high consistency among experts. (The number of experts is determined by the researcher based on the needs of the study).
	Step 2:	The process of selecting linguistic variables for measuring the constructs in the study and examples of the relationship between fuzzy scale and Likert scale (proposed on a 7-point scale).
	Selection of the Fuzzy Scale According to the Research Question:
	Fuzzy Scale (7-Point Scale)
	Agreement Level				Likert Scale		Fuzzy Scale				Level of Suitability					Level of Importance					Level of Intensity
	Strongly Agree				7		0.9	1	1		Extremely Suitable					Extremely Important					Extremely High
	Agree				6		0.7	0.9	1		Very Suitable					Very Important					Very High
	Somewhat Agree				5		0.5	0.7	0.9		Suitable					Important					High
	Neutral				4		0.3	0.5	0.7		Moderately Suitable					Moderately Important					Moderately High
	Somewhat Disagree				3		0.1	0.3	0.5		Not Suitable					Not Important					Low
	Disagree				2		0	0.1	0.3		Very Unsuitable					Not Very Important					Very Low
	Strongly Disagree				1		0	0	0.1		Extremely Unsuitable					Extremely Unimportant					Extremely Low
	Step 3:	The process of entering Likert scale values into the item space for each expert (converting from the Likert scale to the fuzzy scale).
	Expert	Item
		1	2	3	4	5	6	7	8	9	10	11	12	13	14	15	16	17	18	19	20	21	22	23	24
	1	5	4	7	6	4	6
	2	6	5	6	6	6	6
	3	5	5	5	5	4	5
	4	6	6	5	4	6	4
	5	7	6	7	6	7	7
	6	5	5	5	5	7	4
	7	7	7	7	7	7	7
	8	6	6	5	6	6	6
	9	5	5	5	6	5	6
	10	6	6	7	7	6	7
	11	7	7	7	7	7	7
	12	6	6	6	6	6	6
	13
	14
	15
	16
	17
	18
	19
	20
	21
	22
	23
	24
	25
	Step 4:	Process of obtaining the average fuzzy value (m1, m2, m3) from the fuzzy scale
	Expert	Item
		1			2			3			4			5			6			7			8
	1	0.5	0.7	0.9	0.3	0.5	0.7	0.9	1	1	0.7	0.9	1	0.3	0.5	0.7	0.7	0.9	1
	2	0.7	0.9	1	0.5	0.7	0.9	0.7	0.9	1	0.7	0.9	1	0.7	0.9	1	0.7	0.9	1
	3	0.5	0.7	0.9	0.5	0.7	0.9	0.5	0.7	0.9	0.5	0.7	0.9	0.3	0.5	0.7	0.5	0.7	0.9
	4	0.7	0.9	1	0.7	0.9	1	0.5	0.7	0.9	0.3	0.5	0.7	0.7	0.9	1	0.3	0.5	0.7
	5	0.9	1	1	0.7	0.9	1	0.9	1	1	0.7	0.9	1	0.9	1	1	0.9	1	1
	6	0.5	0.7	0.9	0.5	0.7	0.9	0.5	0.7	0.9	0.5	0.7	0.9	0.9	1	1	0.3	0.5	0.7
	7	0.9	1	1	0.9	1	1	0.9	1	1	0.9	1	1	0.9	1	1	0.9	1	1
	8	0.7	0.9	1	0.7	0.9	1	0.5	0.7	0.9	0.7	0.9	1	0.7	0.9	1	0.7	0.9	1
	9	0.5	0.7	0.9	0.5	0.7	0.9	0.5	0.7	0.9	0.7	0.9	1	0.5	0.7	0.9	0.7	0.9	1
	10	0.7	0.9	1	0.7	0.9	1	0.9	1	1	0.9	1	1	0.7	0.9	1	0.9	1	1
	11	0.9	1	1	0.9	1	1	0.9	1	1	0.9	1	1	0.9	1	1	0.9	1	1
	12	0.7	0.9	1	0.7	0.9	1	0.7	0.9	1	0.7	0.9	1	0.7	0.9	1	0.7	0.9	1
	Average	0.683333	0.858333	0.966667	0.633333	0.816667	0.941667	0.7	0.858333	0.958333	0.683333	0.858333	0.958333	0.683333	0.85	0.941667	0.683333	0.85	0.941667
		m1	m2	m3	m1	m2	m3	m1	m2	m3	m1	m2	m3	m1	m2	m3	m1	m2	m3	m1	m2	m3	m1	m2	m3
	Step 5:	Process of determining the value ‘d’ (threshold value)
	Expert	Item
		1	2	3	4	5	6	7	8	9	10	11	12	13	14	15	16	17	18	19	20	21	22	23	24
	1	0.201786	0.4424	0.187454	0.0597061	0.479462	0.0774298
	2	0.0542201	0.145853	0.0589256	0.0597061	0.0774298	0.0774298
	3	0.201786	0.145853	0.204464	0.199188	0.479462	0.188255
	4	0.0542201	0.10876	0.204464	0.494085	0.0774298	0.479462
	5	0.191908	0.10876	0.187454	0.0597061	0.20384	0.20384
	6	0.201786	0.145853	0.204464	0.199188	0.20384	0.479462
	7	0.191908	0.246409	0.187454	0.19353	0.20384	0.20384
	8	0.0542201	0.10876	0.204464	0.0597061	0.0774298	0.0774298
	9	0.201786	0.145853	0.204464	0.0597061	0.188255	0.0774298
	10	0.0542201	0.10876	0.187454	0.19353	0.0774298	0.20384
	11	0.191908	0.246409	0.187454	0.19353	0.20384	0.20384
	12	0.0542201	0.10876	0.0589256	0.0597061	0.0774298	0.0774298
	13
	14
	15
	16
	17
	18
	19
	20
	21
	22
	23
	24
	25
	d value for each item	0.137831	0.171869	0.17312	0.152607	0.195808	0.195808
	Step 6:	Determination of the number of experts (as shown in the red box below)
	Number of Experts	12
	Step 7：	Process of determining the agreement percentage for each item and overall agreement
		Item
		1	2	3	4	5	6	7	8	9	10	11	12	13	14	15	16	17	18	19	20	21	22	23	24
	Number of Items with d ≤ 0.2	12	11	12	11	10	10	0	0	0	0	0	0	0	0	0	0	0	0	0	0	0	0	0	0
	Percentage (d ≤ 0.2)	1	0.916667	1	0.916667	0.833333	0.833333	0	0	0	0	0	0	0	0	0	0	0	0	0	0	0	0	0	0
	Step 8:	Defuzzification – Determination of Item Scores (Position and Priority)
	For the defuzzification process, there are three formulas that can be used to determine the ranking or score of the items.
	i.Amax = 1/3 * (m1 + m2 + m3)
	ii.Amax = 1/4 * (m1 + m2 + m3)
	iii.Amax = 1/6 * (m1 + m2 + m3)
	Expert	Item
		1			2			3			4			5			6			7			8
	1	0.5	0.7	0.9	0.3	0.5	0.7	0.9	1	1	0.7	0.9	1	0.3	0.5	0.7	0.7	0.9	1	0	0	0	0	0	0
	2	0.7	0.9	1	0.5	0.7	0.9	0.7	0.9	1	0.7	0.9	1	0.7	0.9	1	0.7	0.9	1	0	0	0	0	0	0
	3	0.5	0.7	0.9	0.5	0.7	0.9	0.5	0.7	0.9	0.5	0.7	0.9	0.3	0.5	0.7	0.5	0.7	0.9	0	0	0	0	0	0
	4	0.7	0.9	1	0.7	0.9	1	0.5	0.7	0.9	0.3	0.5	0.7	0.7	0.9	1	0.3	0.5	0.7	0	0	0	0	0	0
	5	0.9	1	1	0.7	0.9	1	0.9	1	1	0.7	0.9	1	0.9	1	1	0.9	1	1	0	0	0	0	0	0
	6	0.5	0.7	0.9	0.5	0.7	0.9	0.5	0.7	0.9	0.5	0.7	0.9	0.9	1	1	0.3	0.5	0.7	0	0	0	0	0	0
	7	0.9	1	1	0.9	1	1	0.9	1	1	0.9	1	1	0.9	1	1	0.9	1	1	0	0	0	0	0	0
	8	0.7	0.9	1	0.7	0.9	1	0.5	0.7	0.9	0.7	0.9	1	0.7	0.9	1	0.7	0.9	1	0	0	0	0	0	0
	9	0.5	0.7	0.9	0.5	0.7	0.9	0.5	0.7	0.9	0.7	0.9	1	0.5	0.7	0.9	0.7	0.9	1	0	0	0	0	0	0
	10	0.7	0.9	1	0.7	0.9	1	0.9	1	1	0.9	1	1	0.7	0.9	1	0.9	1	1	0	0	0	0	0	0
	11	0.9	1	1	0.9	1	1	0.9	1	1	0.9	1	1	0.9	1	1	0.9	1	1	0	0	0	0	0	0
	12	0.7	0.9	1	0.7	0.9	1	0.7	0.9	1	0.7	0.9	1	0.7	0.9	1	0.7	0.9	1	0	0	0	0	0	0
	13
	14
	15
	16
	17
	18
	19
	20
	21
	22
	23
	24
	25
	Defuzzification Process
	Average of Each Element	0.683333	0.858333	0.966667	0.633333	0.816667	0.941667	0.7	0.858333	0.958333	0.683333	0.858333	0.958333	0.683333	0.85	0.941667	0.683333	0.85	0.941667	0	0	0	0	0	0
		m1	m2	m3	m1	m2	m3	m1	m2	m3	m1	m2	m3	m1	m2	m3	m1	m2	m3	m1	m2	m3	m1	m2	m3
	Average Fuzzy Number (Fuzzy Score)	0.836111			0.797222			0.838889			0.833333			0.825			0.825			0			0
	Step 9:	The results of the data analysis are presented in the table below.(This table can be copied and inserted into the thesis or report).
		*The display of values and cells in red in the table indicates non-compliance with the conditions set by the
		Fuzzy Delphi method. This suggests that expert consensus rejects these elements.
		NO.	Item / Element			Criteria for Triangular Fuzzy Numbers				Criteria for the Defuzzification Process				Expert Agreement		Accepted Elements		Ranking
						Threshold Value, d		Percentage of Expert Group Agreement, %		m1	m2	m3	Fuzzy Score (A)								Decision Rule
		1				0.137831		1		0.683333	0.858333	0.966667	0.836111	#N/A		0.836111		2			Percentage	Result
		2				0.171869		0.916667		0.633333	0.816667	0.941667	0.797222	#N/A		0.797222		6			<75%	REJECT
		3				0.17312		1		0.7	0.858333	0.958333	0.838889	#N/A		0.838889		1			≥ 75%	ACCEPT
		4				0.152607		0.916667		0.683333	0.858333	0.958333	0.833333	#N/A		0.833333		3
		5				0.195808		0.833333		0.683333	0.85	0.941667	0.825	#N/A		0.825		4
		6				0.195808		0.833333		0.683333	0.85	0.941667	0.825	#N/A		0.825		4
		7
		8
		9
		10
		11
		12
		13
		14
		15
		16
		17
		18
		19
		20
		21
		22
		23
		24
		25
		26
		27
		28
		29
		30
